# Supplementary material for: Molecular Characterization of blaNDM-Carrying IncX3 Plasmids: blaNDM-16b Likely Emerged from a Mutation of blaNDM-5 on IncX3 Plasmid
Source: Microbiol Spectr. 2022 Jul 13;10(4):e01449-22. doi: 10.1128/spectrum.01449-22 (PMC9430178; doi:10.1128/spectrum.01449-22)
Supplement: Supplemental file 2 — Supplemental material. Download spectrum.01449-22-s0001.xlsx, XLSX file, 0.03 MB [file spectrum.01449-22-s0001.xlsx]

## Sheet: supplement
	Table S1. Retrieved 142 sequences of IncX3 plasmids harboring blaNDM
	GenBank ID	blaNDM variant	Collapsed branches: ＊ (82 plasmids)	Branch length	Nucleotide substitution in shared-genes	Organisim	Host	Plasmid size (bp)	Country	Year
	AP024206	blaNDM-16b		4.4899e-05	1.02576	E. coli	human	46161	Japan	2018
	KX833071	blaNDM-17		0.00013471	3.07758	E. coli	animal	46161	China	2015
	CP028718	blaNDM-19		0.000179311	4.09654	K. pneumoniae	human	46161	China	2017
	MF458176	blaNDM-20		4.4899e-05	1.02576	E. coli	animal	46161	China	2016
	CP025948	blaNDM-21		8.9799e-05	2.05155	E. coli	human	46161	China	2016
	MZ004933	blaNDM-33		4.49e-05	1.02579	E. coli	environmental	46161	China	2019
	MK372385	blaNDM-1		0.000133972	3.06072	M. morganii	human	52591	UAE	2013
	CP024814	blaNDM-1		0.000133972	3.06072	Enterobacter sp.	human	44962	South Korea	2013
	MH061381	blaNDM-1		0.000133972	3.06072	E. cloacae	human	45739	China	2013
	CP038280	blaNDM-1		0.000133972	3.06072	R. ornithinolytica	environmental	75415	China	2018
	MK372388	blaNDM-4		4.4656e-05	1.02021	E. cloacae	human	49402	UAE	2014
	KM400601	blaNDM-4		4.4656e-05	1.02021	K. pneumoniae	human	46253	Australia
	AP018146	blaNDM-4		4.4656e-05	1.02021	E. coli	human	46161	Myanmar	2015
	AP018142	blaNDM-4		4.4656e-05	1.02021	E. coli	human	43534	Myanmar	2015
	MG252892	blaNDM-4		9.0003e-05	2.05621	E. cloacae	human	53683
	MG833402	blaNDM-4		9.0003e-05	2.05621	E. cloacae	human	53683	Czech
	MG833403	blaNDM-4		9.0003e-05	2.05621	E. asburiae	human	53683	Czech
	MG833404	blaNDM-4		0.000135351	3.09223	K. intermedia	human	53683	Czech
	MG833405	blaNDM-4		0.00013535	3.09221	E. coli	human	53683	Czech
	MK372390	blaNDM-5	＊	0	0	E. coli	human	46161	UAE	2013
	MK372389	blaNDM-5	＊	0	0	E. coli	human	46161	UAE	2014
	CP065350	blaNDM-5	＊	0	0	K. pneumoniae	environmental	49940	China	2017
	MK372391	blaNDM-5	＊	0	0	E. coli	human	45232	UAE	2014
	MK372393	blaNDM-5	＊	0	0	K. pneumoniae	human	45252	UAE	2014
	MH234497	blaNDM-5	＊	0	0	E. coli	human	46161	Hong Kong	2016
	MH234498	blaNDM-5	＊	0	0	E. coli	human	46161	Hong Kong	2016
	MH234499	blaNDM-5	＊	0	0	E. coli	human	47849	Hong Kong	2016
	MH234500	blaNDM-5	＊	0	0	K. pneumoniae	human	46161	Hong Kong	2016
	MH234501	blaNDM-5	＊	0	0	K. pneumoniae	human	46161	Hong Kong	2016
	MH234502	blaNDM-5	＊	0	0	E. coli	human	45547	Hong Kong	2016
	MH234503	blaNDM-5		4.49e-05	1.02579	E. coli	human	46161	Hong Kong	2016
	MH234504	blaNDM-5		0	0	K. pneumoniae	human	46161	Hong Kong	2016
	MH234506	blaNDM-5	＊	0	0	E. cloacae	human	46161	Hong Kong	2016
	MH234507	blaNDM-5	＊	0	0	E. coli	human	46161	Hong Kong	2016
	MH234508	blaNDM-5	＊	0	0	K. pneumoniae	human	46161	Hong Kong	2016
	MH234509	blaNDM-5	＊	2.2667e-05	0.51785	E. coli	human	47474	Hong Kong	2016
	KF220657	blaNDM-5	＊	0	0	K. pneumoniae	human	46253	India
	MF547511	blaNDM-5	＊	0	0	E. coli	animal	45546	China	2015
	MF547510	blaNDM-5	＊	0	0	E. coli	animal	46161	China	2016
	MF547509	blaNDM-5	＊	0	0	E. coli	animal	46161	China	2016
	MF547507	blaNDM-5	＊	0	0	E. coli	animal	46161	China	2016
	MF547508	blaNDM-5	＊	0	0	E. coli	animal	46161	China	2017
	MK033578	blaNDM-5		8.9364e-05	2.04161	E. coli	food	46161	China
	MK033584	blaNDM-5	＊	0	0	E. coli	food	46161	China
	MK033580	blaNDM-5		8.9359e-05	2.0415	E. coli	food	46161	China
	MK033583	blaNDM-5	＊	4.4905e-05	1.0259	E. coli	food	46161	China
	MK033581	blaNDM-5	＊	0	0	E. coli	food	46161	China
	MK033579	blaNDM-5		8.9359e-05	2.0415	E. coli	food	46161	China
	MK033577	blaNDM-5	＊	0	0	E. coli	food	46161	China
	MK088486	blaNDM-5		8.9359e-05	2.0415	K. pneumoniae	food	47849
	CP034591	blaNDM-5		5e-09	0.00011423	E. coli	human	45650	China	2018
	CP034744	blaNDM-5	＊	0	0	E. coli	human	46161	China	2018
	MG545911	blaNDM-5	＊	0	0	E. coli	human	46145	China
	NC_022740	blaNDM-5	＊	0	0	K. pneumoniae	human	46253	India	2013
	MK628734	blaNDM-5	＊	0	0	K. pneumoniae	animal	46161
	MK618661	blaNDM-5	＊	0	0	K. pneumoniae	animal	46161
	MK715437	blaNDM-5	＊	0	0	K. pneumoniae	human	45255	China	2018
	KU167608	blaNDM-5	＊	0	0	E. coli	human	46161	China
	KU167609	blaNDM-5		4.4895e-05	1.02567	E. coli	human	46161	China
	KT824791	blaNDM-5	＊	0	0	E. coli	human	46164	China
	KX507346	blaNDM-5	＊	0.000124916	2.85383	E. coli	animal	46165	China
	KU761328	blaNDM-5	＊	0	0	K. pneumoniae	human	46161	China
	CP014006	blaNDM-5		4.49e-05	1.02579	K. pneumoniae	human	46161	China	2014
	CP024825	blaNDM-5	＊	0	0	E. coli	human	46161	South Korea	2015
	CP024820	blaNDM-5	＊	0	0	C. freundii	human	46161	South Korea	2015
	CP028705	blaNDM-5	＊	0	0	E. coli	food	46161	China	2017
	MH161191	blaNDM-5		4.49e-05	1.02579	K. pneumoniae	animal	46161	China
	MG252891	blaNDM-5	＊	0	0	E. coli	human	46161	Czech
	MG833406	blaNDM-5	＊	0	0	K. oxytoca	human	46161
	KX447767	blaNDM-5		0.000940056	21.4765	E. coli	human	39520	USA
	CP027204	blaNDM-5		4.49e-05	1.02579	E. coli	environmental	44088	China	2017
	CP028536	blaNDM-5	＊	0	0	E. hormaechei	human	45048	China	2016
	CP065346	blaNDM-5	＊	0	0	K. pneumoniae	environmental	49941	China	2017
	CP019073	blaNDM-5		5e-09	0.00011423	E. coli	human	46145	China	2013
	CP021692	blaNDM-5	＊	0	0	E. coli		46161
	CP021738	blaNDM-5	＊	0	0	E. coli		46159
	CP026577	blaNDM-5	＊	0	0	E. coli	human	46161	China	2014
	CP028577	blaNDM-5	＊	0	0	E. coli	human	46161	China	2014
	CP029245	blaNDM-5	＊	4.4894e-05	1.02565	E. coli	human	46161	China	2017
	KX023261	blaNDM-5	＊	0	0	E. coli	animal	46254	China
	MF679143	blaNDM-5		0	0	E. coli	human	46161	China	2013
	MG825368	blaNDM-5		4.4901e-05	1.02581	E. coli	food	46161
	MG825382	blaNDM-5	＊	0	0	E. coli	food	46161
	MG825384	blaNDM-5	＊	0	0	E. coli	food	46161
	MH094148	blaNDM-5	＊	0	0	E. coli		46163
	CM007781	blaNDM-5	＊	0	0	S. enterica	human	46253	China	2015
	MTKV01000083	blaNDM-5	＊	0	0	S. enterica	human	46253	China	2015
	MH341575	blaNDM-5		4.49e-05	1.02579	K. pneumoniae		46293
	CP022351	blaNDM-5	＊	5e-09	0.00011423	K. michiganensis	human	46149	China	2017
	CP023188	blaNDM-5	＊	9.482e-06	0.216626	K. michiganensis	human	46146	China	2017
	MG591703	blaNDM-5	＊	5e-09	0.00011423	E. coli		46161
	MH107030	blaNDM-5		0.000130152	2.97345	K. pneumoniae	human	52184	China	2017
	KY435936	blaNDM-5	＊	0	0	E. coli		47337
	CP034133	blaNDM-5		0.000542098	12.3848	K. quasipneumoniae	human	52372	Nigeria	2016
	CP033057	blaNDM-5	＊	0	0	M. morganii	human	46161	China	2016
	MH500845	blaNDM-5	＊	0	0	E. coli	human	46161	China	2016
	AP019679	blaNDM-5	＊	0	0	E. coli	environmental	46158	Japan	2018
	MK450348	blaNDM-5		5e-09	0.00011423	K. pneumoniae	human	43125	China	2017
	MK450349	blaNDM-5	＊	0	0	K. aerogenes	human	43252	China	2017
	MK450347	blaNDM-5	＊	0	0	E. coli	human	43252	China	2017
	MK450346	blaNDM-5		0	0	E. coli	human	46047	China	2017
	CP042339	blaNDM-5	＊	5e-09	0.00011423	E. coli	human	55253	China	2018
	MK256964	blaNDM-5	＊	0	0	E. coli	environmental	46161
	JAAUVL010000002	blaNDM-5		4.4899e-05	1.02576	E. coli	animal	46161	China	2017
	MN200942	blaNDM-5		5e-09	0.00011423	E. coli	human	47827	China	2018
	MT663954	blaNDM-5	＊	4.4902e-05	1.02583	E. coli	human	46161	China	2018
	CM010659	blaNDM-5	＊	0	0	E. coli	human	46161	China	2018
	CP073363	blaNDM-5	＊	8.9852e-05	2.05276	E. coli	human	45122	China	2019
	CP050157	blaNDM-5		4.4857e-05	1.0248	E. coli	human	46161	Hong Kong	2017
	AP023202	blaNDM-5	＊	0	0	E. coli	human	46160	Japan	2018
	MK317995	blaNDM-5	＊	2.2667e-05	0.51785	K. pneumoniae	human	46161	China
	CP063054	blaNDM-5	＊	0	0	C. sedlakii	environmental	45403	China	2019
	CP032424	blaNDM-5	＊	0	0	E. coli	human	46161	China	2016
	CP032889	blaNDM-5	＊	0	0	E. coli	human	46161	China	2016
	CP034957	blaNDM-5	＊	0	0	E. coli	human	46161	China	2016
	CP033399	blaNDM-5	＊	0	0	E. coli	human	46161	China	2016
	CP034965	blaNDM-5	＊	0	0	E. coli	human	46161	China	2016
	CP031725	blaNDM-5	＊	0	0	E. hormaechei	human	46161	China	2016
	CP036179	blaNDM-5	＊	0	0	E. coli	human	46161	China	2017
	CP036205	blaNDM-5	＊	0	0	E. coli	human	51321	China	2017
	KX674681	blaNDM-5	＊	0	0	E. coli	environmental	46120	China
	CP036312	blaNDM-5	＊	0	0	E. hormaechei	human	46161	China	2017
	MK308632	blaNDM-5		4.49e-05	1.02579	K. pneumoniae	human	49012	China	2017
	MN092230	blaNDM-5	＊	4.4855e-05	1.02476	E. coli	human	46161	China
	MH917280	blaNDM-5		4.4899e-05	1.02576	K. pneumoniae		46162	China	2015
	MH781720	blaNDM-5	＊	0	0	K. pneumoniae		46161
	KX214670	blaNDM-7		8.9516e-05	2.04508	E. coli	human	34403	UAE	2012
	CP012990	blaNDM-7		8.9511e-05	2.04497	K. pneumoniae	human	46161	Canada	2013
	CP025215	blaNDM-7		0.000301288	6.88323	K. pneumoniae	human	68637	China	2016
	MT901553	blaNDM-7		0.000269137	6.1487	K. pneumoniae	human	46133	China
	KP776609	blaNDM-7		8.9516e-05	2.04508	E. coli		45122	Oman
	AP018141	blaNDM-7		0.00013443	3.07119	E. coli	human	45122	Myanmar	2015
	CP024818	blaNDM-7		8.9511e-05	2.04497	E. coli	human	46161	South Korea	2015
	MH523639	blaNDM-7		8.9511e-05	2.04497	E. coli	human	46161	China
	CP035125	blaNDM-7		0.000134411	3.07075	E. coli	human	46161	China	2017
	MK088485	blaNDM-7		0.000134442	3.07146	E. coli	animal	49828
	KX470735	blaNDM-7		0.000134411	3.07075	E. coli	human	46161	China
	CP031138	blaNDM-7		8.9511e-05	2.04497	E. coli	human	46157	United Kingdom
	KX214669	blaNDM-7		8.9511e-05	2.04497	E. coli	human	46161	Kuwait	2012
	CP021759	blaNDM-7		8.9511e-05	2.04497	K. pneumoniae		46161
	CP021534	blaNDM-7		8.9511e-05	2.04497	E. coli		46161
	CP021682	blaNDM-7		8.9516e-05	2.04508	E. coli		49828
	Table S2. Shared-genes of IncX3 palasmids harboring blaNDM
	Gene	Annotation		No. isolate	Average nucleotide size
	group_185	conjugal transfer protein TraG		142	1835
	group_186	hypothetical protein		142	239
	group_187	hypothetical protein		142	257
	ble	bleomycin resistance protein		142	365
	group_191	hypothetical protein		142	197
	group_194	pilus assembly protein		142	770
	group_195	hypothetical protein		142	326
	group_197	pilus assembly protein		142	728
	blaNDM	beta-lactamase NDM		142	812
	group_42	hypothetical protein		142	352
	group_47	type IV secretory pathway VirB10 protein		142	1212
	group_54	hypothetical protein		142	441
	group_85	conjugal transfer protein		142	927
	group_189	hypothetical protein		141	242
	group_199	hypothetical protein		141	290
	group_20	conjugal transfer protein		141	2708
	taxC	spore coat protein CotH		141	1153
	group_51	hypothetical protein		141	513
	group_58	P-type DNA transfer ATPase VirB11		141	1030
	group_67	hypothetical protein		141	549
	group_74	hypothetical protein		141	235
	group_75	hypothetical protein		141	283
	group_77	hypothetical protein		141	310
	group_80	hypothetical protein		141	253
	group_81	hypothetical protein		141	641
	group_82	hypothetical protein		141	512
	group_83	hypothetical protein		141	314
	group_84	hypothetical protein		141	288
	group_89	hypothetical protein		141	269
	trpF	N-(5'-phosphoribosyl)anthranilate isomerase		141	638
	group_94	peptidase		141	821
	group_95	hypothetical protein		141	179
	hns	DNA-binding protein		141	455
	group_97	DNA topoisomerase		141	2327
	Table S3. 43 co-harboring blaNDM and blaSHV IncX3 plasmids
	GenBank ID
	MK372382	JX104760	MF072961	MH917281	MW269623
	MK372387	KF976405	CP020090	MH917282	KX094555
	MK372380	JX254913	MN178638	MH917283	KX470734
	MK372384	KC311431	MN937240	KU314941
	MK372381	KR059865	CP046274	CP034323
	MK372386	CM008823	PEIL01000052	AP018571
	MK372383	KY913899	NC_019162	CP028786
	MH234505	KY978629	CP050161	MF415608
	KP987216	CP024828	CP050158	KP765744
	KF877335	MG252893	MF344560	CP029386
